# Supplementary material for: Cuprorivaite/hardystonite/alginate composite hydrogel with thermionic effect for the treatment of peri-implant lesion
Source: Regen Biomater. 2024 Mar 21;11:rbae028. doi: 10.1093/rb/rbae028 (PMC11007117; doi:10.1093/rb/rbae028)
Supplement: rbae028_Supplementary_Data [file rbae028_supplementary_data.zip]

Archive with 2 entries (2 files):
- Video S1 2024-2-23.MP4
- Supporting Information 2024-3-13.docx
